# Supplementary material for: Flavonoids Identified in Terminalia spp. Inhibit Gastrointestinal Pathogens and Potentiate Conventional Antibiotics via Efflux Pump Inhibition
Source: Molecules. 2025 May 23;30(11):2300. doi: 10.3390/molecules30112300 (PMC12156397; doi:10.3390/molecules30112300)
Supplement: Supplementary file 1 [file molecules-30-02300-s001.zip]

Archive with 1 entries (1 files):
- molecules-3643135-supplementary.pdf
